# Supplementary material for: Targets for Renal Carcinoma Growth Control Identified by Screening FOXD1 Cell Proliferation Pathways
Source: Cancers (Basel). 2022 Aug 16;14(16):3958. doi: 10.3390/cancers14163958 (PMC9406217; doi:10.3390/cancers14163958)
Supplement: Supplementary file 1 [file cancers-14-03958-s001.zip]

Archive with 3 entries (3 files):
- cancers-1798341-supplementary.pdf
- Table S1.xlsx
- Table S2.pdf
